# Supplementary material for: Identification of Genetic Markers Linked to The Activity of Indoleamine 2,3-Dioxygenase and Kidney Function
Source: Metabolites. 2023 Apr 10;13(4):541. doi: 10.3390/metabo13040541 (PMC10144659; doi:10.3390/metabo13040541)
Supplement: Supplementary file 1 [file metabolites-13-00541-s001.zip]

Archive with 1 entries (1 files):
- metabolites-2308554-Supplementary Materials.pdf
